# Supplementary material for: A bZIP transcription factor, PqbZIP1, is involved in the plant defense response of American ginseng
Source: PeerJ. 2022 Mar 8;10:e12939. doi: 10.7717/peerj.12939 (PMC8916028; doi:10.7717/peerj.12939)
Supplement: Supplemental Information 17 [file peerj-10-12939-s017.zip]

Archive with 9 entries (8 files):
- Raw Data/
- Raw Data/Fig10 Raw Data.xlsx
- Raw Data/Fig11 Raw Data.xlsx
- Raw Data/Fig2A Raw Data.xlsx
- Raw Data/Fig2B Raw Data.xlsx
- Raw Data/Fig4 Raw Data.xlsx
- Raw Data/Fig5 Raw Data.xlsx
- Raw Data/Fig6 Raw Data.xlsx
- Raw Data/Fig9 Raw Data.xlsx
