# Supplementary material for: A bZIP transcription factor, PqbZIP1, is involved in the plant defense response of American ginseng
Source: PeerJ. 2022 Mar 8;10:e12939. doi: 10.7717/peerj.12939 (PMC8916028; doi:10.7717/peerj.12939)
Supplement: Supplemental Information 17 [file peerj-10-12939-s017.zip › Raw Data/Fig10 Raw Data.xlsx]

## Sheet: Sheet2
	2	4	6	8	10	12	14	16	18	20	22	24	26	28	30	32	34	36	38	40	42	44	46	48	50	52	54	56	58
A9	56	698	5050	9100	11366	12124	11838	9985	7693	5458	3768	2341	1394	906	702	518	453	393	318	313	310	287	277	271	258	187	179	160	160
B2	110	422	2621	4985	6797	8506	9211	9156	8999	7728	6616	4990	3495	2393	1864	1504	1298	1149	988	929	856	819	751	615	650	659	615	514	514
B3	160	1248	5068	8311	10503	11962	13000	12757	11870	10601	8796	6840	5248	3795	2760	2199	1812	1693	1486	1497	1419	1277	1109	1093	948	857	765	772	574
B6	46	748	6353	11856	15156	16307	15804	13047	9261	5344	2814	1213	616	402	328	272	307	255	268	287	250	187	253	207	206	157	147	134	160
B9	64	306	4309	9339	12125	13781	13354	11136	7255	3913	1775	701	350	224	150	178	141	131	116	151	128	103	129	141	136	85	87	74	80
C2	106	1298	5334	8746	10787	12252	12909	12624	11271	10010	7773	5987	4448	3049	2186	1730	1428	1179	1196	1141	1063	951	967	857	774	709	637	678	556
C3	128	576	3709	6656	9165	11089	11207	11014	9976	8656	7018	5070	3729	2803	2000	1584	1320	1115	1058	981	931	927	845	779	696	633	637	572	494
C4	106	220	2463	5075	7647	9563	10480	10173	8824	6797	5081	3314	2129	1382	1118	980	910	745	768	671	580	569	549	467	418	463	337	302	334
C6	78	498	4926	9024	12077	13795	14264	13626	11788	9375	6410	4506	2741	1776	1162	916	748	667	622	633	596	533	539	393	404	315	311	232	252
C7	98	236	2319	4699	7325	8478	9463	9438	8252	6841	4897	3566	2397	1532	1122	944	802	749	790	761	718	581	513	467	448	365	257	264	218
C9	90	730	5572	9453	11768	13308	12919	12386	10348	7681	5135	3065	1775	1128	804	588	467	515	460	437	426	383	359	345	252	271	263	244	210
C10	60	360	3029	5371	7065	8067	8468	8055	6845	5152	3598	2295	1503	1010	754	596	550	471	504	507	498	441	419	363	328	313	251	244	232
C11	78	234	2323	5471	7531	9493	9863	9703	8154	6280	4344	2565	1581	1138	850	690	670	611	580	599	560	501	489	455	370	389	345	320	312
GFP	90.7692	582.615	4082.77	7545.08	9947.08	11440.4	11752.3	11007.7	9272	7218.15	5232.69	3573.31	2415.85	1656.77	1215.38	976.846	838.923	744.077	704.154	685.154	641.154	581.462	553.769	496.385	452.923	415.615	371.615	346.923	315.077
	30.72	345.202	1353.74	2195.28	2474.49	2414.69	2103.57	1679.26	1611.18	1950.05	1945.32	1752.59	1406.59	1023.92	738.345	584.166	473.942	418.808	380.033	362.219	342.414	320.514	279.07	262.475	234.03	225.819	209.113	208.963	159.745
D2	1598	2526	7434	10053	9485	7739	6094	5161	4415	3877	3318	2883	2839	2623	2810	2949	2962	2972	2947	2876	2551	2743	2814	2586	2234	2199	1873	1768	1302
D4	438	1068	8349	13672	13545	11293	8506	5847	4201	2700	1953	1335	944	726	700	614	598	645	624	697	788	639	763	675	646	595	631	650	590
D6	1530	2522	9926	13502	13940	12405	10921	9248	8040	6897	6015	5082	4636	4213	3825	3679	3634	3584	3793	3828	4011	4104	4324	4318	4255	4394	4599	4603	4706
D8	1248	2178	9396	13937	13617	12513	10873	9206	7397	6026	4983	4234	3739	3227	3302	3189	3378	3538	3571	3800	3989	4022	3780	3860	4105	4084	4100	4085	4269
D9	222	414	8707	15045	14771	12913	11075	9969	8092	5706	3924	2575	1741	1284	1196	1128	1020	1027	1102	971	953	847	957	787	716	709	675	666	634
D11	404	832	5424	8962	9589	9048	7771	6770	5440	4565	3826	3226	2575	1952	1632	1454	1268	1049	1114	1009	947	957	889	875	862	781	673	652	680
D12	470	1022	6969	10822	11225	10360	9279	8289	7043	5824	4593	3822	3109	2387	1884	1726	1498	1467	1482	1431	1319	1359	1217	1281	1260	1291	1287	1336	1366
E1	412	1966	10639	15437	16364	14887	13875	11711	9405	6847	4925	3726	2739	2225	2088	1910	1866	1857	1938	1788	1877	1885	1739	1680	1694	1757	1761	1608	1573
E2	118	704	4694	8297	9700	9162	8876	8135	7155	5484	4466	3420	2753	2343	2128	2241	1910	1979	1868	1708	1773	1723	1559	1754	1656	1639	1697	1452	1499
E10	380	728	4926	8516	9547	9487	8696	7430	6094	5230	4094	3454	2629	2088	1812	1580	1428	1367	1306	1363	1449	1315	1371	1453	1470	1575	1533	1364	1507
F1	348	1894	11190	15500	15146	13492	11856	9703	7615	5786	3898	2547	1979	1430	1214	1226	1122	1133	1212	1265	1379	1249	1093	1199	1152	1185	1035	976	1064
F2	682	2296	9932	14326	15158	14199	13056	10898	9309	7241	5677	4222	3325	2671	2378	2273	2120	2129	2056	2396	2367	2451	2570	2540	2740	2749	2684	2802	2805
F4	126	452	6715	10450	10533	8900	6658	4904	3438	2146	1521	1083	892	722	620	626	636	591	568	619	526	493	413	367	372	367	393	394	300
F5	448	820	6355	10932	12409	12052	10378	8912	7333	5550	3890	2729	1887	1454	1182	1106	1102	985	950	983	875	915	881	749	682	703	699	780	816
F7	562	650	4508	8748	9956	9641	8238	6508	5319	3663	2568	1971	1364	1192	1114	1164	980	913	778	671	690	697	705	677	710	791	865	824	660
F10	148	384	4315	7763	9445	10103	10202	9248	8358	6923	6029	4784	3825	3019	2596	2109	1916	1729	1652	1423	1571	1531	1463	1475	1478	1395	1541	1494	1579
F12	292	600	8895	15826	17438	16407	15482	13648	11434	9349	7513	5843	4992	4245	3752	3575	3522	3336	3423	3534	3515	3304	3488	3406	3304	3304	3288	3153	3199
PqbZIP1	554.471	1238.59	7551.41	11869.9	12462.8	11447.1	10108	8563.94	7064	5518.47	4305.47	3349.18	2704	2223.59	2013.71	1914.65	1821.18	1782.41	1787.29	1786	1798.82	1778.47	1766.24	1746	1725.65	1736.35	1725.53	1682.76	1679.35
	447.523	767.353	2210.43	2809.95	2638.63	2352.57	2435.25	2265.96	2011.46	1718.15	1476.36	1240.46	1142.4	1024.49	963.066	934.904	965.092	977.12	1014.11	1064.39	1092.16	1119.52	1151.07	1156.03	1173.23	1189.01	1212.64	1210.55	1262.85
