# Supplementary material for: A bZIP transcription factor, PqbZIP1, is involved in the plant defense response of American ginseng
Source: PeerJ. 2022 Mar 8;10:e12939. doi: 10.7717/peerj.12939 (PMC8916028; doi:10.7717/peerj.12939)
Supplement: Supplemental Information 17 [file peerj-10-12939-s017.zip › Raw Data/Fig11 Raw Data.xlsx]

## Sheet: Sheet1
CK-1	CK-1	CK-1	CK-1	CK-1	CK-1	CK-1	CK-1	CK-1	CK-1	CK-1	CK-1
CK-2	CK-2	CK-2	CK-2	CK-2	CK-2	CK-2	CK-2	CK-2	CK-2	CK-2	CK-2
CK-3	CK-3	CK-3	CK-3	CK-3	CK-3	CK-3	CK-3	CK-3	CK-3	CK-3	CK-3
PqbZIP1-1	PqbZIP1-1	PqbZIP1-1	PqbZIP1-1	PqbZIP1-1	PqbZIP1-1	PqbZIP1-1	PqbZIP1-1	PqbZIP1-1	PqbZIP1-1	PqbZIP1-1	PqbZIP1-1
PqbZIP1-2	PqbZIP1-2	PqbZIP1-2	PqbZIP1-2	PqbZIP1-2	PqbZIP1-2	PqbZIP1-2	PqbZIP1-2	PqbZIP1-2	PqbZIP1-2	PqbZIP1-2	PqbZIP1-2
PqbZIP1-3	PqbZIP1-3	PqbZIP1-3	PqbZIP1-3	PqbZIP1-3	PqbZIP1-3	PqbZIP1-3	PqbZIP1-3	PqbZIP1-3	PqbZIP1-3	PqbZIP1-3	PqbZIP1-3
（JA） （单位：pmol/g）
177.55	177.99	173.13	177.99	174.9	177.55	173.13	171.8	173.13	172.24	174.9	179.32	175.303	175.303
181.97	174.9	174.9	176.66	175.78	175.78	181.09	172.24	181.97	177.11	180.2	177.11	177.476	177.476
167.82	171.36	172.24	171.8	167.82	166.93	168.26	172.68	169.14	170.03	175.78	170.47	170.361	170.361
189.05	188.17	182.42	183.3	183.3	183.3	181.53	181.09	188.17	184.19	183.3	182.42	184.187	184.187
189.94	183.74	185.07	183.74	181.09	189.94	189.05	188.17	183.74	187.28	181.53	181.97	185.438	185.438
176.66	176.66	178.88	181.97	180.2	182.42	183.74	178.88	177.55	182.86	179.32	182.86	180.167	180.167
（SA） （单位：pmol/g）
204.24	210.93	208.92	209.59	204.91	216.28	202.24	204.91	209.59	214.27	215.61	213.6	209.591	209.591
215.61	210.26	218.95	213.6	209.59	212.93	214.94	208.25	211.6	210.93	220.96	220.96	214.048	214.048
218.28	214.94	219.62	218.28	214.27	212.93	221.63	219.62	211.6	220.96	213.6	221.63	217.28	217.28
260.41	257.07	255.73	249.05	251.05	251.05	249.71	257.07	250.38	259.08	257.07	253.73	254.283	254.283
251.05	251.72	258.41	253.73	251.05	248.38	254.4	249.71	250.38	245.7	257.74	254.4	252.222	252.222
253.06	245.7	254.4	251.72	247.04	251.05	253.73	255.06	249.71	249.71	248.38	253.06	251.052	251.052
（ABA） （单位：μg/g）
44.63	45.32	44.36	45.73	43.81	44.63	45.46	46.28	44.36	45.59	44.08	44.36	44.8842	44.8842
47.65	46.69	45.87	47.65	48.2	47.51	45.73	46.55	45.59	46.14	47.79	46.28	46.8042	46.8042
46.83	45.46	45.18	45.18	46.83	47.24	46.83	46.97	46.97	46.55	47.79	45.59	46.4517	46.4517
57.95	58.08	57.81	57.12	55.75	57.95	56.02	56.16	55.75	58.08	56.02	56.3	56.9158	56.9158
54.1	53.97	54.79	54.24	55.61	55.2	53.69	54.1	53.42	55.2	53.97	55.2	54.4575	54.4575
55.89	54.93	55.48	54.65	55.2	56.85	56.71	54.51	55.34	55.89	54.79	56.16	55.5333	55.5333
				JA	（单位：pmol/g）						SA	（单位：pmol/g）							ABA	（单位：μg/g）
GFP	175.303	177.476	170.361	174.38		2.97707		209.591	214.048	217.28	213.64		3.15236			44.8842	46.8042	46.4517	46.0467		0.834513
PqbZIP1	184.187	185.438	180.167	183.264	0.0281093	2.24889	0.0509472	254.283	252.222	251.052	252.519	8.79163e-05	1.3359	0.181986		56.9158	54.4575	55.5333	55.6356	0.000487528	1.00621	0.208243
