# Supplementary material for: A bZIP transcription factor, PqbZIP1, is involved in the plant defense response of American ginseng
Source: PeerJ. 2022 Mar 8;10:e12939. doi: 10.7717/peerj.12939 (PMC8916028; doi:10.7717/peerj.12939)
Supplement: Supplemental Information 17 [file peerj-10-12939-s017.zip › Raw Data/Fig2B Raw Data.xlsx]

## Sheet: Sheet1
		CT			CTaverage			△CT=CT129280-CTGAPDH		△△CT=△CTChitin-△CTck		2-△△CT
	Samples	129280	GAPDH		129280	GAPDH		129280		129280		129280
	CK1	24.84	18.82
	CK1	24.53	18.98		24.63	18.9533		5.67667		5.67667		0.0195503
	CK1	24.52	19.06
	Chitin1	25.75	19.12
	Chitin1	25.71	19.18		25.6433	19.2167		6.42667		6.42667		0.0116247		CK	1	1	1	1	0
	Chitin1	25.47	19.35											Chitin	0.594604	0.150378	0.175556	0.306846	0.203735
	CK2	25.87	20.14
	CK2	25.55	20.35		25.6733	20.22		5.45333		5.45333		0.0228235
	CK2	25.6	20.17
	Chitin2	25.31	17.28
	Chitin2	25.59	17.37		25.4033	17.2167		8.18667		8.18667		0.00343216
	Chitin2	25.31	17
	CK3	22.87	17.12
	CK3	23.17	17.3		23.02	17.2767		5.74333		5.74333		0.0186674
	CK3	23.02	17.41
	Chitin3	25.53	17.32
	Chitin3	25.98	17.45		25.7133	17.46		8.25333		8.25333		0.00327717
	Chitin3	25.63	17.61
