# Supplementary material for: A bZIP transcription factor, PqbZIP1, is involved in the plant defense response of American ginseng
Source: PeerJ. 2022 Mar 8;10:e12939. doi: 10.7717/peerj.12939 (PMC8916028; doi:10.7717/peerj.12939)
Supplement: Supplemental Information 17 [file peerj-10-12939-s017.zip › Raw Data/Fig4 Raw Data.xlsx]

## Sheet: Sheet2
Well	Fluor	Target	Content	Sample	Biological Set Name	Cq	Cq Mean	Cq Std. Dev
C01	SYBR	GAPDH	Unkn	gen		18.4281	18.4281	0
C02	SYBR	GAPDH	Unkn	gen		18.7989	18.7989	0
C03	SYBR	GAPDH	Unkn	gen		18.6732	18.6732	0
C04	SYBR	GAPDH	Unkn	gen		18.477	18.477	0
C05	SYBR	GAPDH	Unkn	jing		17.1543	17.1543	0
C06	SYBR	GAPDH	Unkn	jing		17.4054	17.4054	0
C07	SYBR	GAPDH	Unkn	jing		17.2749	17.2749	0
C08	SYBR	GAPDH	Unkn	jing		17.2591	17.2591	0
C09	SYBR	GAPDH	Unkn	ye		17.1088	17.1088	0
C10	SYBR	GAPDH	Unkn	ye		17.3637	17.3637	0
C11	SYBR	GAPDH	Unkn	ye		17.3911	17.3911	0
C12	SYBR	GAPDH	Unkn	ye		17.606	17.606	0
D01	SYBR	129280	Unkn	gen		23.1116	23.1116	0
D02	SYBR	129280	Unkn	gen		23.3374	23.3374	0
D03	SYBR	129280	Unkn	gen		23.2543	23.2543	0
D04	SYBR	129280	Unkn	gen		23.2048	23.2048	0
D05	SYBR	129280	Unkn	jing		23.3842	23.3842	0
D06	SYBR	129280	Unkn	jing		23.5523	23.5523	0
D07	SYBR	129280	Unkn	jing		23.6561	23.6561	0
D08	SYBR	129280	Unkn	jing		23.3546	23.3546	0
D09	SYBR	129280	Unkn	ye		22.244	22.244	0
D10	SYBR	129280	Unkn	ye		22.7127	22.7127	0
D11	SYBR	129280	Unkn	ye		22.7894	22.7894	0
D12	SYBR	129280	Unkn	ye		23.5587	23.5587	0
GAPDH	root		18.4281	18.4281	18.4281		sample	Root	control Ct	average	△Ct	△Ct average	△△Ct	Value	average	error
GAPDH	root	18.7989		18.7989	18.7989		GAPDH	18.4281	18.4281	18.5261	-0.0979795	1.18424e-15	-0.0979795	1.07027	1.00266	0.071897
GAPDH	root	18.6732	18.6732		18.6732			18.6732	18.6732		0.147066	1.18424e-15	0.147066	0.903085
GAPDH	root	18.477	18.477	18.477				18.477	18.477		-0.0490868	1.18424e-15	-0.0490868	1.03461
		0.13244	0.10589	0.164462	0.153947		129280	23.3374	23.3374	23.2655	0.0719136	1.18424e-15	0.0719136	0.951375	1.00072	0.03773		0.951375	0.951375	1.0078	1.04298
GAPDH	stem		17.1543	17.1543	17.1543			23.2543	23.2543		-0.011206	1.18424e-15	-0.011206	1.0078				1.0078
GAPDH	stem	17.4054		17.4054	17.4054			23.2048	23.2048		-0.0607075	1.18424e-15	-0.0607075	1.04298				1.04298
GAPDH	stem	17.2749	17.2749		17.2749
GAPDH	stem	17.2591	17.2591	17.2591
		0.0655527	0.0535212	0.102974	0.102536
GAPDH	leaf		17.1088	17.1088	17.1088		sample	Stem	control Ct	average	△Ct	△Ct average	△△Ct	Value	average	error
GAPDH	leaf	17.3637		17.3637	17.3637		GAPDH	17.1543	18.4281	18.5261	-1.37185	-1.29671	-0.0751403	1.05346	1.00069	0.0375664						Root stem leaf
GAPDH	leaf	17.3911	17.3911		17.3911			17.2749	18.6732		-1.25125	-1.29671	0.0454592	0.968981
GAPDH	leaf	17.606	17.606	17.606				17.2591	18.477		-1.26703	-1.29671	0.0296811	0.979637
		0.108345	0.203603	0.203004	0.127109		129280	23.3842	23.3374	23.2655	0.118734	-1.29671	1.41544	0.374895	0.363747	0.0214966		0.374895	0.374895	0.333679	0.382667
129280	root		23.1116	23.1116	23.1116			23.5523	23.2543		0.286758	-1.29671	1.58347	0.333679				0.333679
129280	root	23.3374		23.3374	23.3374			23.3546	23.2048		0.0891302	-1.29671	1.38584	0.382667				0.382667
129280	root	23.2543	23.2543		23.2543
129280	root	23.2048	23.2048	23.2048
		0.0547191	0.0591831	0.0926771	0.0932764		sample	Leaf	control Ct	average	△Ct	△Ct average	△△Ct	Value	average	error
129280	stem		23.3842	23.3842	23.3842		GAPDH	17.3637	18.4281	18.5261	-1.16238	-1.07249	-0.0898864	1.06429	1.00277	0.0733062
129280	stem	23.5523		23.5523	23.5523			17.3911	18.6732		-1.13501	-1.07249	-0.0625198	1.04429
129280	stem	23.6561	23.6561		23.6561			17.606	18.477		-0.920084	-1.07249	0.152406	0.899749
129280	stem	23.3546	23.3546	23.3546			129280	22.244	23.3374	23.2655	-1.02151	-1.07249	0.0509773	0.965282	0.77474	0.135539		0.965282	0.965282	0.697529	0.661408
		0.125037	0.135666	0.0870281	0.112007			22.7127	23.2543		-0.552815	-1.07249	0.519676	0.697529				0.697529
129280	leaf		22.244	22.244	22.244			22.7894	23.2048		-0.476103	-1.07249	0.596388	0.661408				0.661408
129280	leaf	22.7127		22.7127	22.7127
129280	leaf	22.7894	22.7894		22.7894
129280	leaf	23.5587	23.5587	23.5587
		0.382	0.539299	0.544029	0.241071			Root	0.951375	1.0078	1.04298	1.00072	0.03773
								Stem	0.374895	0.333679	0.382667	0.363747	0.0214966
								Leaf	0.965282	0.697529	0.661408	0.77474	0.135539
