# Supplementary material for: A bZIP transcription factor, PqbZIP1, is involved in the plant defense response of American ginseng
Source: PeerJ. 2022 Mar 8;10:e12939. doi: 10.7717/peerj.12939 (PMC8916028; doi:10.7717/peerj.12939)
Supplement: Supplemental Information 17 [file peerj-10-12939-s017.zip › Raw Data/Fig5 Raw Data.xlsx]

## Sheet: Sheet1
Well	Fluor	Target	Content	Sample	Biological Set Name	Cq	Cq Mean	Cq Std. Dev
D5	SYBR	GAPDH	Unkn	CHITIN 48		18.1717	18.1717	0
D6	SYBR	GAPDH	Unkn	CHITIN 48		18.1231	18.1231	0
D7	SYBR	GAPDH	Unkn	CHITIN 48		18.1071	18.1071	0
D8	SYBR	GAPDH	Unkn	CHITIN 48		18.0665	18.0665	0
D9	SYBR	PqbZIP1	Unkn	CHITIN 48		27.6326	27.6326	0
D10	SYBR	PqbZIP1	Unkn	CHITIN 48		28.3561	28.3561	0
D11	SYBR	PqbZIP1	Unkn	CHITIN 48		28.1661	28.1661	0
D12	SYBR	PqbZIP1	Unkn	CHITIN 48		28.1775	28.1775	0
E01	SYBR	GAPDH	Unkn	Chitin 0		22.5218	22.5218	0
E02	SYBR	GAPDH	Unkn	Chitin 0		22.5595	22.5595	0
E03	SYBR	GAPDH	Unkn	Chitin 0		22.468	22.468	0
E04	SYBR	GAPDH	Unkn	Chitin 0		22.4526	22.4526	0
E05	SYBR	GAPDH	Unkn	Chitin 1		17.6338	17.6338	0
E06	SYBR	GAPDH	Unkn	Chitin 1		17.8672	17.8672	0
E07	SYBR	GAPDH	Unkn	Chitin 1		17.7246	17.7246	0
E08	SYBR	GAPDH	Unkn	Chitin 1		17.8979	17.8979	0
E09	SYBR	GAPDH	Unkn	Chitin 3		20.9143	20.9143	0
E10	SYBR	GAPDH	Unkn	Chitin 3		21.2502	21.2502	0
E11	SYBR	GAPDH	Unkn	Chitin 3		21.2544	21.2544	0
E12	SYBR	GAPDH	Unkn	Chitin 3		21.5345	21.5345	0
F01	SYBR	GAPDH	Unkn	Chitin 6		17.1929	17.1929	0
F02	SYBR	GAPDH	Unkn	Chitin 6		17.3109	17.3109	0
F03	SYBR	GAPDH	Unkn	Chitin 6		17.2248	17.2248	0
F04	SYBR	GAPDH	Unkn	Chitin 6		17.1691	17.1691	0
F05	SYBR	GAPDH	Unkn	Chitin 12		18.3064	18.3064	0
F06	SYBR	GAPDH	Unkn	Chitin 12		18.639	18.639	0
F07	SYBR	GAPDH	Unkn	Chitin 12		18.8105	18.8105	0
F08	SYBR	GAPDH	Unkn	Chitin 12		18.8104	18.8104	0
F09	SYBR	GAPDH	Unkn	Chitin 24		15.9028	15.9028	0
F10	SYBR	GAPDH	Unkn	Chitin 24		15.9065	15.9065	0
F11	SYBR	GAPDH	Unkn	Chitin 24		15.9884	15.9884	0
F12	SYBR	GAPDH	Unkn	Chitin 24		16.1015	16.1015	0
G01	SYBR	PqbZIP1	Unkn	Chitin 0		28.8291	28.8291	0
G02	SYBR	PqbZIP1	Unkn	Chitin 0		29.1704	29.1704	0
G03	SYBR	PqbZIP1	Unkn	Chitin 0		29.2271	29.2271	0
G04	SYBR	PqbZIP1	Unkn	Chitin 0		28.8401	28.8401	0
G05	SYBR	PqbZIP1	Unkn	Chitin 1		26.0028	26.0028	0
G06	SYBR	PqbZIP1	Unkn	Chitin 1		26.4864	26.4864	0
G07	SYBR	PqbZIP1	Unkn	Chitin 1		26.7986	26.7986	0
G08	SYBR	PqbZIP1	Unkn	Chitin 1		26.6839	26.6839	0
G09	SYBR	PqbZIP1	Unkn	Chitin 3		29.1428	29.1428	0
G10	SYBR	PqbZIP1	Unkn	Chitin 3		30.0268	30.0268	0
G11	SYBR	PqbZIP1	Unkn	Chitin 3		30.1007	30.1007	0
G12	SYBR	PqbZIP1	Unkn	Chitin 3			0	0
H01	SYBR	PqbZIP1	Unkn	Chitin 6		26.2713	26.2713	0
H02	SYBR	PqbZIP1	Unkn	Chitin 6		26.6532	26.6532	0
H03	SYBR	PqbZIP1	Unkn	Chitin 6		26.417	26.417	0
H04	SYBR	PqbZIP1	Unkn	Chitin 6		26.5313	26.5313	0
H05	SYBR	PqbZIP1	Unkn	Chitin 12		27.777	27.777	0
H06	SYBR	PqbZIP1	Unkn	Chitin 12		27.9539	27.9539	0
H07	SYBR	PqbZIP1	Unkn	Chitin 12		27.976	27.976	0
H08	SYBR	PqbZIP1	Unkn	Chitin 12		27.904	27.904	0
H09	SYBR	PqbZIP1	Unkn	Chitin 24		25.5966	25.5966	0
H10	SYBR	PqbZIP1	Unkn	Chitin 24		25.974	25.974	0
H11	SYBR	PqbZIP1	Unkn	Chitin 24		26.074	26.074	0
H12	SYBR	PqbZIP1	Unkn	Chitin 24		26.0458	26.0458	0
GAPDH	Unkn	Chitin 0			22.5218	22.5218	22.5218		sample	Chitin 0	control Ct	average	△Ct	△Ct average	△△Ct	Value	average	error
GAPDH	Unkn	Chitin 0		22.5595		22.5595	22.5595		GAPDH	22.5218	22.5218	22.4808	0.0409801	0	0.0409801	0.971994	1.00021	0.0204385
GAPDH	Unkn	Chitin 0		22.468	22.468		22.468			22.468	22.468		-0.0127662	0	-0.0127662	1.00889
GAPDH	Unkn	Chitin 0		22.4526	22.4526	22.4526				22.4526	22.4526		-0.028214	0	-0.028214	1.01975
				0.0472153	0.0296557	0.0442993	0.0375588		PqbZIP1	28.8291	28.8291	28.9466	-0.117428	0	-0.117428	1.0848	1.00588	0.105841	1.0848
GAPDH	Unkn	Chitin 1			17.6338	17.6338	17.6338			29.1704	29.1704		0.22386	0	0.22386	0.856271			0.856271
GAPDH	Unkn	Chitin 1		17.8672		17.8672	17.8672			28.8401	28.8401		-0.106433	0	-0.106433	1.07656			1.07656
GAPDH	Unkn	Chitin 1		17.7246	17.7246		17.7246
GAPDH	Unkn	Chitin 1		17.8979	17.8979	17.8979			sample	Chitin 1	control Ct	average	△Ct	△Ct average	△△Ct	Value	average	error
				0.0755013	0.109563	0.11793	0.0960558		GAPDH	17.8672	22.5218	22.4808	-4.61356	-4.65084	0.0372796	0.974491	1.00138	0.0532212
GAPDH	Unkn	Chitin 3			20.9143	20.9143	20.9143			17.7246	22.468		-4.75613	-4.65084	-0.10529	1.07571
GAPDH	Unkn	Chitin 3		21.2502		21.2502	21.2502			17.8979	22.4526		-4.58283	-4.65084	0.0680108	0.953952
GAPDH	Unkn	Chitin 3		21.2544	21.2544		21.2544		PqbZIP1	26.4864	28.8291	28.9466	-2.4602	-4.65084	2.19064	0.219054	0.195501	0.0176887	0.219054
GAPDH	Unkn	Chitin 3		21.5345	21.5345	21.5345				26.7986	29.1704		-2.14797	-4.65084	2.50287	0.176425			0.176425
				0.133051	0.253604	0.253502	0.159351			26.6839	28.8401		-2.26267	-4.65084	2.38817	0.191024			0.191024
GAPDH	Unkn	Chitin 6			17.1929	17.1929	17.1929
GAPDH	Unkn	Chitin 6		17.3109		17.3109	17.3109		sample	Chitin 3	control Ct	average	△Ct	△Ct average	△△Ct	Value	average	error
GAPDH	Unkn	Chitin 6		17.2248	17.2248		17.2248		GAPDH	21.2502	22.5218	22.4808	-1.23056	-1.1344	-0.096162	1.06893	1.00416	0.0894101
GAPDH	Unkn	Chitin 6		17.1691	17.1691	17.1691				21.2544	22.468		-1.22639	-1.1344	-0.0919851	1.06584
				0.0583385	0.0228291	0.0620028	0.0498284			21.5345	22.4526		-0.946254	-1.1344	0.188147	0.877732
GAPDH	Unkn	Chitin 12			18.3064	18.3064	18.3064		PqbZIP1	30.0637	28.8291	28.9466	1.11718	-1.1344	2.25158	0.209993	0.210039	0.00439198	0.209993
GAPDH	Unkn	Chitin 12		18.639		18.639	18.639			30.0268	29.1704		1.08023	-1.1344	2.21463	0.215441			0.215441
GAPDH	Unkn	Chitin 12		18.8105	18.8105		18.8105			30.1007	28.8401		1.15413	-1.1344	2.28853	0.204683			0.204683
GAPDH	Unkn	Chitin 12		18.8104	18.8104	18.8104
				0.080808	0.237621	0.209236	0.209294		sample	Chitin 6	control Ct	average	△Ct	△Ct average	△△Ct	Value	average	error
GAPDH	Unkn	CHITIN 24			15.9028	15.9028	15.9028		GAPDH	17.1929	22.5218	22.4808	-5.28785	-5.28517	-0.00267725	1.00186	1.00013	0.0158033
GAPDH	Unkn	CHITIN 24		15.9065		15.9065	15.9065			17.2248	22.468		-5.25597	-5.28517	0.0292022	0.979962
GAPDH	Unkn	CHITIN 24		15.9884	15.9884		15.9884			17.1691	22.4526		-5.3117	-5.28517	-0.0265249	1.01856
GAPDH	Unkn	CHITIN 24		16.1015	16.1015	16.1015			PqbZIP1	26.6532	28.8291	28.9466	-2.29338	-5.28517	2.99179	0.125713	0.136862	0.00912904	0.125713
				0.0799461	0.0813665	0.0928008	0.0395028			26.417	29.1704		-2.52956	-5.28517	2.75561	0.148074			0.148074
GAPDH	Unkn	CHITIN 48			18.1717	18.1717	18.1717			26.5313	28.8401		-2.4153	-5.28517	2.86988	0.136798			0.136798
GAPDH	Unkn	CHITIN 48		18.1231		18.1231	18.1231
GAPDH	Unkn	CHITIN 48		18.1071	18.1071		18.1071		sample	Chitin 12	control Ct	average	△Ct	△Ct average	△△Ct	Value	average	error
GAPDH	Unkn	CHITIN 48		18.0665	18.0665	18.0665			GAPDH	18.639	22.5218	22.4808	-3.84174	-3.72746	-0.11428	1.08243	1.00159	0.0571657
				0.0238295	0.0432977	0.0429694	0.0274488			18.8105	22.468		-3.67023	-3.72746	0.0572217	0.961113
PqbZIP1	Unkn	Chitin 0			28.8291	28.8291	28.8291			18.8104	22.4526		-3.6704	-3.72746	0.0570581	0.961222
PqbZIP1	Unkn	Chitin 0		29.1704		29.1704	29.1704		PqbZIP1	27.9539	28.8291	28.9466	-0.99267	-3.72746	2.73479	0.150227	0.151225	0.00316851	0.0795986
PqbZIP1	Unkn	Chitin 0		29.2271	29.2271		29.2271			27.976	29.1704		-0.970545	-3.72746	2.75691	0.147941			0.0692946
PqbZIP1	Unkn	Chitin 0		28.8401	28.8401	28.8401				27.904	28.8401		-1.04251	-3.72746	2.68495	0.155507			0.0646541
				0.170636	0.185065	0.158357	0.175773
PqbZIP1	Unkn	Chitin 1			26.0028	26.0028	26.0028		sample	Chitin 24	control Ct	average	△Ct	△Ct average	△△Ct	Value	average	error
PqbZIP1	Unkn	Chitin 1		26.4864		26.4864	26.4864		GAPDH	15.9028	22.5218	22.4808	-6.57798	-6.54823	-0.0297499	1.02084	1.00037	0.027123
PqbZIP1	Unkn	Chitin 1		26.7986	26.7986		26.7986			15.9065	22.468		-6.5743	-6.54823	-0.0260752	1.01824
PqbZIP1	Unkn	Chitin 1		26.6839	26.6839	26.6839				15.9884	22.4526		-6.4924	-6.54823	0.0558251	0.962044
				0.128954	0.351244	0.286114	0.327385		PqbZIP1	25.974	28.8291	28.9466	-2.97257	-6.54823	3.57565	0.0838729	0.0806431	0.00236957	0.0838729
PqbZIP1	Unkn	Chitin 3			29.1428	29.1428	29.1428			26.074	29.1704		-2.87254	-6.54823	3.67568	0.0782544			0.0782544
PqbZIP1	Unkn	Chitin 3		30.0268		30.0268	30.0268			26.0458	28.8401		-2.9008	-6.54823	3.64743	0.079802			0.079802
PqbZIP1	Unkn	Chitin 3		30.1007	30.1007		30.1007
PqbZIP1	Unkn	Chitin 3							sample	Chitin 48	control Ct	average	△Ct	△Ct average	△△Ct	Value	average	error
				0.0369501	0.478968	0.442018	0.435204		GAPDH	18.1231	22.5218	22.4808	-4.35763	-4.38185	0.0242225	0.98335	1.00014	0.0165834
PqbZIP1	Unkn	Chitin 6			26.2713	26.2713	26.2713			18.1071	22.468		-4.37367	-4.38185	0.0081797	0.994346
PqbZIP1	Unkn	Chitin 6		26.6532		26.6532	26.6532			18.0665	22.4526		-4.41425	-4.38185	-0.0324022	1.02271
PqbZIP1	Unkn	Chitin 6		26.417	26.417		26.417		PqbZIP1	28.3561	28.8291	28.9466	-0.590459	-4.38185	3.79139	0.0722234	0.078784	0.00464665	0.0722234
PqbZIP1	Unkn	Chitin 6		26.5313	26.5313	26.5313				28.1661	29.1704		-0.780461	-4.38185	3.60139	0.08239			0.08239
				0.0964397	0.106378	0.159251	0.157346			28.1775	28.8401		-0.769011	-4.38185	3.61284	0.0817387			0.0817387
PqbZIP1	Unkn	Chitin 12			27.777	27.777	27.777
PqbZIP1	Unkn	Chitin 12		27.9539		27.9539	27.9539
PqbZIP1	Unkn	Chitin 12		27.976	27.976		27.976			0 h	1.00588	0.105841		1.0848	0.856271	1.07656
PqbZIP1	Unkn	Chitin 12		27.904	27.904	27.904				1 h	0.195501	0.0176887		0.219054	0.176425	0.191024
				0.0300952	0.0822554	0.0744492	0.089036			3 h	0.210039	0.00439198		0.209993	0.215441	0.204683
PqbZIP1	Unkn	CHITIN 24			25.5966	25.5966	25.5966			6 h	0.136862	0.00912904		0.125713	0.148074	0.136798
PqbZIP1	Unkn	CHITIN 24		25.974		25.974	25.974			12 h	0.151225	0.00316851		0.0795986	0.0692946	0.0646541
PqbZIP1	Unkn	CHITIN 24		26.074	26.074		26.074			24 h	0.0806431	0.00236957		0.0838729	0.0782544	0.079802
PqbZIP1	Unkn	CHITIN 24		26.0458	26.0458	26.0458				48 h	0.078784	0.00464665		0.0722234	0.08239	0.0817387
				0.0421069	0.218713	0.197022	0.205587
PqbZIP1	Unkn	CHITIN 48			27.6326	27.6326	27.6326
PqbZIP1	Unkn	CHITIN 48		28.3561		28.3561	28.3561
PqbZIP1	Unkn	CHITIN 48		28.1661	28.1661		28.1661
PqbZIP1	Unkn	CHITIN 48		28.1775	28.1775	28.1775
				0.0869945	0.254221	0.307721	0.30625
