# Supplementary material for: A bZIP transcription factor, PqbZIP1, is involved in the plant defense response of American ginseng
Source: PeerJ. 2022 Mar 8;10:e12939. doi: 10.7717/peerj.12939 (PMC8916028; doi:10.7717/peerj.12939)
Supplement: Supplemental Information 17 [file peerj-10-12939-s017.zip › Raw Data/Fig6 Raw Data.xlsx]

## Sheet: 0
	Well	Fluor	Target	Content	Sample	Biological Set Name	Cq	Cq Mean	Cq Std. Dev	Starting Quantity (SQ)	Log Starting Quantity	SQ Mean	SQ Std. Dev	Set Point	Well Note
	A01	SYBR	GAPDH	Unkn	0h		20.8597	20.8597	0				0	60
	A02	SYBR	GAPDH	Unkn	0h		21.0337	21.0337	0				0	60
	A03	SYBR	GAPDH	Unkn	0h		20.9381	20.9381	0				0	60
	A04	SYBR	GAPDH	Unkn	0h		20.7506	20.7506	0				0	60
	A05	SYBR	PqbZIP1	Unkn	0h		28.699	28.699	0				0	60
	A06	SYBR	PqbZIP1	Unkn	0h		28.4043	28.4043	0				0	60
	A07	SYBR	PqbZIP1	Unkn	0h		28.8045	28.8045	0				0	60
	A08	SYBR	PqbZIP1	Unkn	0h		28.0658	28.0658	0				0	60
	B01	SYBR	GAPDH	Unkn	1d		21.5392	21.5392	0				0	60
	B02	SYBR	GAPDH	Unkn	1d		21.555	21.555	0				0	60
	B03	SYBR	GAPDH	Unkn	1d		21.4339	21.4339	0				0	60
	B04	SYBR	GAPDH	Unkn	1d		21.3154	21.3154	0				0	60
	B05	SYBR	PqbZIP1	Unkn	1d		28.9371	28.9371	0				0	60
	B06	SYBR	PqbZIP1	Unkn	1d		28.8801	28.8801	0				0	60
	B07	SYBR	PqbZIP1	Unkn	1d		28.9183	28.9183	0				0	60
	B08	SYBR	PqbZIP1	Unkn	1d		28.871	28.871	0				0	60
	C01	SYBR	GAPDH	Unkn	3d		20.6916	20.6916	0				0	60
	C02	SYBR	GAPDH	Unkn	3d		20.022	20.022	0				0	60
	C03	SYBR	GAPDH	Unkn	3d		20.0311	20.0311	0				0	60
	C04	SYBR	GAPDH	Unkn	3d		19.9503	19.9503	0				0	60
	C05	SYBR	PqbZIP1	Unkn	3d		26.0298	26.0298	0				0	60
	C06	SYBR	PqbZIP1	Unkn	3d		25.918	25.918	0				0	60
	C07	SYBR	PqbZIP1	Unkn	3d		26.0558	26.0558	0				0	60
	C08	SYBR	PqbZIP1	Unkn	3d		25.956	25.956	0				0	60
	D01	SYBR	GAPDH	Unkn	5d		20.481	20.481	0				0	60
	D02	SYBR	GAPDH	Unkn	5d		20.4241	20.4241	0				0	60
	D03	SYBR	GAPDH	Unkn	5d		20.417	20.417	0				0	60
	D04	SYBR	GAPDH	Unkn	5d		20.3458	20.3458	0				0	60
	D05	SYBR	PqbZIP1	Unkn	5d		26.136	26.136	0				0	60
	D06	SYBR	PqbZIP1	Unkn	5d		25.7429	25.7429	0				0	60
	D07	SYBR	PqbZIP1	Unkn	5d		25.8287	25.8287	0				0	60
	D08	SYBR	PqbZIP1	Unkn	5d		25.7907	25.7907	0				0	60
	E01	SYBR	GAPDH	Unkn	8d		21.172	21.172	0				0	60
	E02	SYBR	GAPDH	Unkn	8d		20.7507	20.7507	0				0	60
	E03	SYBR	GAPDH	Unkn	8d		20.7103	20.7103	0				0	60
	E04	SYBR	GAPDH	Unkn	8d		20.7563	20.7563	0				0	60
	E05	SYBR	PqbZIP1	Unkn	8d		25.6404	25.6404	0				0	60
	E06	SYBR	PqbZIP1	Unkn	8d		25.5564	25.5564	0				0	60
	E07	SYBR	PqbZIP1	Unkn	8d		25.4531	25.4531	0				0	60
	E08	SYBR	PqbZIP1	Unkn	8d		25.4697	25.4697	0				0	60
	F01	SYBR	GAPDH	Unkn	13d		22.2072	22.2072	0				0	60
	F02	SYBR	GAPDH	Unkn	13d		21.989	21.989	0				0	60
	F03	SYBR	GAPDH	Unkn	13d		21.9595	21.9595	0				0	60
	F04	SYBR	GAPDH	Unkn	13d		21.783	21.783	0				0	60
	F05	SYBR	PqbZIP1	Unkn	13d		26.6089	26.6089	0				0	60
	F06	SYBR	PqbZIP1	Unkn	13d		26.5798	26.5798	0				0	60
	F07	SYBR	PqbZIP1	Unkn	13d		26.4548	26.4548	0				0	60
	F08	SYBR	PqbZIP1	Unkn	13d		26.4111	26.4111	0				0	60
	G01	SYBR	GAPDH	Unkn	24d		20.7604	20.7604	0				0	60
	G02	SYBR	GAPDH	Unkn	24d		20.7246	20.7246	0				0	60
	G03	SYBR	GAPDH	Unkn	24d		20.7074	20.7074	0				0	60
	G04	SYBR	GAPDH	Unkn	24d		20.4796	20.4796	0				0	60
	G05	SYBR	PqbZIP1	Unkn	24d		27.4935	27.4935	0				0	60
	G06	SYBR	PqbZIP1	Unkn	24d		27.5137	27.5137	0				0	60
	G07	SYBR	PqbZIP1	Unkn	24d		27.9175	27.9175	0				0	60
	G08	SYBR	PqbZIP1	Unkn	24d		27.501	27.501	0				0	60

## Sheet: Sheet2
GAPDH	Unkn	0h			20.8597	20.8597	20.8597		sample	bZIP1 Ct	GAPDH Ct	average	△Ct	△Ct average	△△Ct	Value	average	error
GAPDH	Unkn	0h		21.0337		21.0337	21.0337		0	28.699	20.8597	20.9438	7.83928	7.69213	0.147148	0.903034	1.0149	0.167484	0.903034
GAPDH	Unkn	0h		20.9381	20.9381		20.9381			28.4043	21.0337		7.37067	7.69213	-0.321464	1.2496			1.2496
GAPDH	Unkn	0h		20.7506	20.7506	20.7506				28.8045	20.9381		7.86645	7.69213	0.174316	0.886187			0.886187
				0.117553	0.0768513	0.116554	0.0711469		1	28.8801	21.5392	21.5094	7.34084	7.69213	-0.351288	1.2757	1.2417	0.0350953	1.2757
PqbZIP1	Unkn	0h			28.699	28.699	28.699			28.9183	21.555		7.36327	7.69213	-0.328858	1.25602			1.25602
PqbZIP1	Unkn	0h		28.4043		28.4043	28.4043			28.871	21.4339		7.43707	7.69213	-0.255063	1.19339			1.19339
PqbZIP1	Unkn	0h		28.8045	28.8045		28.8045
PqbZIP1	Unkn	0h		28.0658	28.0658	28.0658
				0.301924	0.326209	0.258692	0.169338		sample	bZIP1 Ct	GAPDH Ct	average	△Ct	△Ct average	△△Ct	Value	average	error
GAPDH	Unkn	1d			21.5392	21.5392	21.5392		0	28.699	20.8597	20.9438	7.83928	7.69213	0.147148	0.903034	1.0149	0.167484
GAPDH	Unkn	1d		21.555		21.555	21.555			28.4043	21.0337		7.37067	7.69213	-0.321464	1.2496								0 d	0.903034	1.2496	0.886187	1.01294		0.167484
GAPDH	Unkn	1d		21.4339	21.4339		21.4339			28.8045	20.9381		7.86645	7.69213	0.174316	0.886187								1 d	1.2757	1.25602	1.19339	1.2417	0.131662	0.0350953
GAPDH	Unkn	1d		21.3154	21.3154	21.3154			3	26.0298	20.022	20.0011	6.00782	7.69213	-1.68431	3.21388	3.20292	0.0188721	3.21388					3 d	3.21388	3.17636	3.21851	3.20292	5.16009e-05	0.0188721
				0.0978546	0.0914497	0.109454	0.0537565			26.0558	20.0311		6.02476	7.69213	-1.66738	3.17636			3.17636					5 d	5.39008	4.88213	4.98776	5.08666	3.09401e-05	0.218846
PqbZIP1	Unkn	1d			28.9371	28.9371	28.9371			25.956	19.9503		6.00574	7.69213	-1.68639	3.21851			3.21851					8 d	7.39438	7.72411	7.88247	7.66699	3.66477e-06	0.203315
PqbZIP1	Unkn	1d		28.8801		28.8801	28.8801																	13 d	8.58218	9.16959	8.36308	8.70495	8.81298e-06	0.340509
PqbZIP1	Unkn	1d		28.9183	28.9183		28.9183																	24 d	1.94406	1.86993	1.8642	1.89273	0.00191187	0.0363713
PqbZIP1	Unkn	1d		28.871	28.871	28.871
				0.0205058	0.027818	0.0292655	0.0237348		sample	bZIP1 Ct	GAPDH Ct	average	△Ct	△Ct average	△△Ct	Value	average	error
GAPDH	Unkn	3d			20.6916	20.6916	20.6916		0	28.699	20.8597	20.9438	7.83928	7.69213	0.147148	0.903034	1.0149	0.167484
GAPDH	Unkn	3d		20.022		20.022	20.022			28.4043	21.0337		7.37067	7.69213	-0.321464	1.2496
GAPDH	Unkn	3d		20.0311	20.0311		20.0311			28.8045	20.9381		7.86645	7.69213	0.174316	0.886187
GAPDH	Unkn	3d		19.9503	19.9503	19.9503			5	25.7429	20.481	20.4407	5.26182	7.69213	-2.43031	5.39008	5.08666	0.218846	5.39008
				0.0361269	0.332065	0.333855	0.313552			25.8287	20.4241		5.40462	7.69213	-2.28751	4.88213			4.88213
PqbZIP1	Unkn	3d			26.0298	26.0298	26.0298			25.7907	20.417		5.37374	7.69213	-2.31839	4.98776			4.98776
PqbZIP1	Unkn	3d		25.918		25.918	25.918
PqbZIP1	Unkn	3d		26.0558	26.0558		26.0558
PqbZIP1	Unkn	3d		25.956	25.956	25.956			sample	bZIP1 Ct	GAPDH Ct	average	△Ct	△Ct average	△△Ct	Value	average	error
				0.058103	0.0422675	0.0463841	0.0597605		0	28.699	20.8597	20.9438	7.83928	7.69213	0.147148	0.903034	1.0149	0.167484
GAPDH	Unkn	5d			20.481	20.481	20.481			28.4043	21.0337		7.37067	7.69213	-0.321464	1.2496
GAPDH	Unkn	5d		20.4241		20.4241	20.4241			28.8045	20.9381		7.86645	7.69213	0.174316	0.886187
GAPDH	Unkn	5d		20.417	20.417		20.417		8	25.5564	20.7507	20.7391	4.8057	7.69213	-2.88643	7.39438	7.66699	0.203315	7.39438
GAPDH	Unkn	5d		20.3458	20.3458	20.3458				25.4531	20.7103		4.74276	7.69213	-2.94937	7.72411			7.72411
				0.0353546	0.0552474	0.0554513	0.0286796			25.4697	20.7563		4.71348	7.69213	-2.97865	7.88247			7.88247
PqbZIP1	Unkn	5d			26.136	26.136	26.136
PqbZIP1	Unkn	5d		25.7429		25.7429	25.7429
PqbZIP1	Unkn	5d		25.8287	25.8287		25.8287
PqbZIP1	Unkn	5d		25.7907	25.7907	25.7907			sample	bZIP1 Ct	GAPDH Ct	average	△Ct	△Ct average	△△Ct	Value	average	error
				0.0351222	0.154621	0.175165	0.16879		0	28.699	20.8597	20.9438	7.83928	7.69213	0.147148	0.903034	1.0149	0.167484
GAPDH	Unkn	8d			21.172	21.172	21.172			28.4043	21.0337		7.37067	7.69213	-0.321464	1.2496
GAPDH	Unkn	8d		20.7507		20.7507	20.7507			28.8045	20.9381		7.86645	7.69213	0.174316	0.886187
GAPDH	Unkn	8d		20.7103	20.7103		20.7103		13	26.5798	21.989	21.9105	4.59079	7.69213	-3.10134	8.58218	8.70495	0.340509	8.58218
GAPDH	Unkn	8d		20.7563	20.7563	20.7563				26.4548	21.9595		4.49527	7.69213	-3.19686	9.16959			9.16959
				0.0204582	0.207653	0.197307	0.208766			26.4111	21.783		4.6281	7.69213	-3.06403	8.36308			8.36308
PqbZIP1	Unkn	8d			25.6404	25.6404	25.6404
PqbZIP1	Unkn	8d		25.5564		25.5564	25.5564
PqbZIP1	Unkn	8d		25.4531	25.4531		25.4531
PqbZIP1	Unkn	8d		25.4697	25.4697	25.4697			sample	bZIP1 Ct	GAPDH Ct	average	△Ct	△Ct average	△△Ct	Value	average	error
				0.0452837	0.0846661	0.069695	0.0766158		0	28.699	20.8597	20.9438	7.83928	7.69213	0.147148	0.903034	1.0149	0.167484
GAPDH	Unkn	13d			22.2072	22.2072	22.2072			28.4043	21.0337		7.37067	7.69213	-0.321464	1.2496
GAPDH	Unkn	13d		21.989		21.989	21.989			28.8045	20.9381		7.86645	7.69213	0.174316	0.886187
GAPDH	Unkn	13d		21.9595	21.9595		21.9595		24	27.4935	20.7604	20.7308	6.73306	7.69213	-0.959074	1.94406	1.89273	0.0363713	1.94406
GAPDH	Unkn	13d		21.783	21.783	21.783				27.5137	20.7246		6.78915	7.69213	-0.902983	1.86993			1.86993
				0.0909956	0.174002	0.173217	0.110451			27.501	20.7074		6.79357	7.69213	-0.89856	1.8642			1.8642
PqbZIP1	Unkn	13d			26.6089	26.6089	26.6089
PqbZIP1	Unkn	13d		26.5798		26.5798	26.5798
PqbZIP1	Unkn	13d		26.4548	26.4548		26.4548
PqbZIP1	Unkn	13d		26.4111	26.4111	26.4111
				0.0715143	0.0848413	0.0872167	0.0668399
GAPDH	Unkn	24d			20.7604	20.7604	20.7604
GAPDH	Unkn	24d		20.7246		20.7246	20.7246
GAPDH	Unkn	24d		20.7074	20.7074		20.7074
GAPDH	Unkn	24d		20.4796	20.4796	20.4796
				0.111641	0.121815	0.124788	0.0221028
PqbZIP1	Unkn	24d			27.4935	27.4935	27.4935
PqbZIP1	Unkn	24d		27.5137		27.5137	27.5137
PqbZIP1	Unkn	24d		27.9175	27.9175		27.9175
PqbZIP1	Unkn	24d		27.501	27.501	27.501
				0.193438	0.198158	0.00835094	0.1953
