# Supplementary material for: A bZIP transcription factor, PqbZIP1, is involved in the plant defense response of American ginseng
Source: PeerJ. 2022 Mar 8;10:e12939. doi: 10.7717/peerj.12939 (PMC8916028; doi:10.7717/peerj.12939)
Supplement: Supplemental Information 17 [file peerj-10-12939-s017.zip › Raw Data/Fig9 Raw Data.xlsx]

## Sheet: Sheet4
GFP	12	13	10	7	11	10	10.5	10.1111			10.5
	17	9	5	8	12	9	10				10
	10	7	9	8	13	12	9.83333				9.83333
									0.0386686	0.00143344
bZIP1	10	5	10	3	9	3	6.66667	6.38889			6.66667
	3	3	5	3	6	5	4.16667				4.16667
	5	12	15	8	3	7	8.33333				8.33333
GFP	12	13	10	7	11	10	17	9	5	8	12	9	10	7	9	8	13	12
	12000	13000	10000	7000	11000	10000	17000	9000	5000	8000	12000	9000	10000	7000	9000	8000	13000	12000
	773.885	838.376	644.904	451.433	709.395	644.904	1096.34	580.414	322.452	515.924	773.885	580.414	644.904	451.433	580.414	515.924	838.376	773.885	652.07	175.813
	2.88868	2.92344	2.8095	2.65459	2.85089	2.8095	3.03994	2.76374	2.50847	2.71259	2.88868	2.76374	2.8095	2.65459	2.76374	2.71259	2.92344	2.88868	2.79813	0.120402
PqbZIP1	10	5	10	3	9	3	3	3	5	3	6	5	5	12	15	8	3	7
	10000	5000	10000	3000	9000	3000	3000	3000	5000	3000	6000	5000	5000	12000	15000	8000	3000	7000
	644.904	322.452	644.904	193.471	580.414	193.471	193.471	193.471	322.452	193.471	386.943	322.452	322.452	773.885	967.357	515.924	193.471	451.433	412.022	224.576
	2.8095	2.50847	2.8095	2.28662	2.76374	2.28662	2.28662	2.28662	2.50847	2.28662	2.58765	2.50847	2.50847	2.88868	2.98559	2.71259	2.28662	2.65459	2.55363	0.229308
GFP	2.79813	0.120402
PqbZIP1	2.55363	0.229308
